# Supplementary material for: A Novel Flavi-like Virus in Alfalfa (Medicago sativa L.) Crops along the Snake River Valley
Source: Viruses. 2022 Jun 16;14(6):1320. doi: 10.3390/v14061320 (PMC9228291; doi:10.3390/v14061320)
Supplement: Supplementary file 1 [file viruses-14-01320-s001.zip]

Archive with 6 entries (5 files):
- viruses-1751740-supplementary/KarasevFinal_zip/
- viruses-1751740-supplementary/KarasevFinal_zip/Supp Figure S1.txt
- viruses-1751740-supplementary/KarasevFinal_zip/Supp Figure S2.pdf
- viruses-1751740-supplementary/KarasevFinal_zip/Supp Figure S3.pdf
- viruses-1751740-supplementary/KarasevFinal_zip/Supp_Tables_S1_S3_final (revised).xlsx
- viruses-1751740-supplementary/KarasevFinal_zip/Supplemental Table S4 (revised).pdf
