# Supplementary material for: A Novel Flavi-like Virus in Alfalfa (Medicago sativa L.) Crops along the Snake River Valley
Source: Viruses. 2022 Jun 16;14(6):1320. doi: 10.3390/v14061320 (PMC9228291; doi:10.3390/v14061320)
Supplement: Supplementary file 1 [file viruses-14-01320-s001.zip › viruses-1751740-supplementary/KarasevFinal_zip/Supp_Tables_S1_S3_final (revised).xlsx]

## Sheet: ALF viruses, Suppl.Table S1 A
Suppl. Table S1, A	Summary of primers used in this study and their sequence.
	A, primer pairs used for RT-PCR testing for the alfalfa viruses detected through HTS. Primers were designed based on the sequence of a corresponding contig as determined by bioinformatic analysis.
Name	Forward (5' -> 3')	Reverse (5' -> 3')	Virus#
ID20_AMV_R1	GTCTGAAGGTCCAACGTGGTAT	TCGCGATGAACTGAGAACTCAA	AMV, segment 1
ID20_AMV_R2	ATTACGGACAGACTCAACGCTT	TTCACGTCATAAATCTGCCCCA	AMV, segment 2
ID20_AMV_R3	ATATTTGCTGGACGTTACCCCC	GCCCATTACCGATCAATGATCAG	AMV, segment 3
ALF_BLRV_1	GTGATTCCCTCTGTGCCAAAAC	AGTGCTTGGCAGATCAAGATCA	BLRV
ALF_BLRV_2	CGTCGAGTGTTCACTGTAGGAA	CTCCATTGTTGCATAGCTCAGC	BLRV
ALPHAP1_RDRP	TTCAGACTACTTTCCCGTGCTC	AGACTACCTGGTAAACCATGCG	Alphapartitivirus 1, segment 1
ALPHAP1_CP	GAGGTTCAAAAGAGCCTCCAGA	AAGAAGATTCAAGGGGGCGAAT	Alphapartitivirus 1, segment 2
ALPHAP2_RDRP	AATCCTGCCTACGCTGATACAG	ATCCTTAGGCCAGTGCTTATCG	Alphapartitivirus 2, segment 1
ALPHAP2_CP	GCTCCGTCCTCTCTTATGATGG	GCCATCGCTTCAGCTAATTCAG	Alphapartitivirus 2, segment 2
DELTAP_RDRP	GAGAAGTTATTACGACCCGGCT	TGAAACAAACTTTCGGTCCGTG	Deltapartitivirus, segment 1
DELTAP_CP	TGCGATCGTGACTTTGAACAAC	TTGTCTTGGTTTGACCCTTCGA	Deltapartitivirus, segment 2
ALF_AMALGAV	TGTACATCTGGAGAGGTCTGGG	GGGCTACTACAACACTGTTCCA	Amalgavirus
# Primers were designed based on the seqeunce of corresponding contigs assembled with HTS data.

## Sheet: SRAV Primers, Suppl. Table S1 B
Suppl. Table S1, B	Summary of primers used in this study and their sequence.
	B, primer pairs used for RT-PCR testing and Sanger sequencing of SRAV. All primers were based on the initial contig assembled in sample ALF1061.
Name	Forward (5' -> 3')	Reverse (5' -> 3')	Position#		Use
ANPV_1	CGGTGCTGCTACTCTAGCTC	ACAGCCATTCTGCTGTCTCC	8586	9299	Testing
ANPV_2	ATAAGATGGGATGCCGAGCG	TGTCCACGGTGTAGTGAAGC	1201	1810	Testing
ANPV_3	AATTAAGGCAGCTGCGGAGT	ACCGTCGCTCGTTAAAGTGT	10413	11256	Testing
SRAV_1	CGAAAACGACGTGATAAACTG	TGGTTTTAGGCCCTCTTGTG	25	721	Sanger sequencing
SRAV_2	CGATCAGACCGTGAAGTCAG	ACTGCCCGTCTTCATTCATC	627	1366	Sanger sequencing
SRAV_3	ATGACGGATGTTGAGTGTGG	TCCATCGCATCTAGGTCCTC	1264	2048	Sanger sequencing
SRAV_4	TCGGTTCATTGGGGATAATG	ACCCGCCATAACACTGAGTC	1946	2714	Sanger sequencing
SRAV_5	TGATGGATAGGGCCAGAATG	CGCTCTCTCCACCTATGGTC	2624	3421	Sanger sequencing
SRAV_6	AAAACGGGCTGGTGACTG	GCGGCTAGAGAGGATGTCAC	3338	4085	Sanger sequencing
SRAV_7	TCGCTATGTTGCCTCTTTTG	TTCTGCAGTCTCCACGTGAC	4013	4812	Sanger sequencing
SRAV_8	GGCAATGACGAGATGAAACC	AGCGCCAGTGCTTGAAATAG	4699	5478	Sanger sequencing
SRAV_9	GCGTGAGAGGAAGTGGAAAG	ACCCATGTCAATAGGCTTGC	5406	6098	Sanger sequencing
SRAV_10	AGAACCTGACGAGACGGATG	TCAGTTTGCACTCATCTGCTG	5985	6718	Sanger sequencing
SRAV_11	GATGCCGAGCTAACGACAAG	AGCGGCACCACCTATTATTG	6616	7350	Sanger sequencing
SRAV_12	GGGGAGTAACGAAACCCATAG	GCGTCCGTCTTGGAATCTAAC	7271	8039	Sanger sequencing
SRAV_13	CACAGCTGCTAACGTAGTGTCC	AAACTGTGCGTCACCCCTAC	7923	8663	Sanger sequencing
SRAV_14	GTGGAGCTGCCAACAAAATC	TCTCCTGCTGGACCATATCC	8657	9284	Sanger sequencing
SRAV_15	AAGTCAGCAAGCATCAGTGC	TTGGGAGCTGTCGTAAGATG	9192	9930	Sanger sequencing
SRAV_16	CTTGGAAGGAGGTGAAGCAG	GCACAAAAGAAGTCCGAACC	9857	10610	Sanger sequencing
SRAV_17	GCGGGTTAAGTGAGAAGAGG	CCGTCGCTCGTTAAAGTGTC	10517	11255	Sanger sequencing
SRAV_SP5	GAAAATGACGGGTGTAGATTGTCTG	N.A.	11200	-	3'-RACE
SRAV_SP1	CCATCTTTCCCGTCTTTTCGCTG	N.A.	115	-	5'-RACE
SRAV_SP2	CTGTGATTTTCGCTGTTTCTCCTGA	N.A.	95	-	5'-RACE
SRAV_SP3	CTCCTGAGTCTTCTTTACCCT	N.A.	95	-	5'-RACE
# The positions indicated correspond to start (left column) and end (right column) nucleotide of amplification product, based on initial SRAV HTS contig.

## Sheet: Suppl Table S2
	Suppl. Table S2 - Summary of basic statistics of the high-throughput sequencing data processing for each alfalfa samples.
	Ribodepleted RNA samples were sequenced on a MiSeq platforms, producing paired-end, 300-bp reads.
	Sample id.	# Total read pairs	# Retained trimmed read pairs$	# Contigs > 1kb
	ALF1059	4024649	3394343	6821
	ALF1060	3959128	3182693	7460
	ALF1061	4283608	3642846	7560
	ALF1067	3398691	2712962	6702
	ALF1071	4271228	3605007	7115
	$ Only paired reads were considered for subsequent analysis.

## Sheet: Suppl. Table S3
Supplemental Table S3. List of the viruses and corresponding genome components identified in the 2020 alfalfa samples by high-throughput sequencing. For complete or nearly complete genomes or genome components, GenBank accession numbers are provided, plus accession numbers of the best matches found in the GenBank database with identity percentages as determined by the BLASTn search.
	Viruses		ALF1059			ALF1060			ALF1061			ALF1067			ALF1071
		Accession assigned by the GenBank	Accession of the closest match $	Identity (%) &	Accession assigned by the GenBank	Accession of the closest match $	Identity (%) &	Accession assigned by the GenBank	Accession of the closest match $	Identity (%) &	Accession assigned by the GenBank	Accession of the closest match $	Identity (%) &	Accession assigned by the GenBank	Accession of the closest match $	Identity (%) &
	AMV
	RNA1	ON669093	MK607973	99.89	ON669096	KC881008	99.23	ON669099	MK607973	99.78	ON669102	MK607973	99.53	ON669105	KC881008	99.15
	RNA2	ON669095	OL773505	98.71	ON669097	MK607976	97.64	ON669100	MT362608	97.48	ON669103	MK607976	97.39	ON669106	MK607976	97.43
	RNA3	ON669094	MH332899	99.46	ON669098	MK648426	99.55	ON669101	MT669393	99.11	ON669104	MK648926	99.25	ON669107	KC881010	97.92
	BLRV		-	-		-	-		-	-	ON669091	KR261610	99.21	ON669092	KR261610	99.01
	MsAPV1
	RNA1, RdRp	ON669079	MT674998	99.95	ON669080	MT675000	100	ON669083	MT674998	100	ON669084	MH946826	99.89	ON669086	MH846126	100
	RNA2, CP	ON669078	MT674999	99.94	ON669081	MT675001	99.82	ON669082	MT674999	99.94	ON669085	MT674999	100	ON669087	MT674999	99.89
	MsAPV2
	RNA1, RdRp		-	-	ON669067	MK292288	99.95		-	-		-	-		-	-
	RNA2, CP		-	-	ON669068	NC_040456	99.21		-	-		-	-		-	-
	MsDPV1
	RNA1, RdRp		-	-		-	-	ON669075	MT675010	100		-	-	ON669076	MT675010	99.94
	RNA2, CP	ON669073	MT675009	100		-	-	ON669074	MT675009	100		-	-	ON669077	MF443259	99.56
	MsAV1	ON669069	MT682312	99.97	ON669070	MT682311	99.61	ON669071	MT682311	99.97	ON669072	MT682311	100		-	-
	SRAV		-	-	ON669088	?	?	ON669089	?	?		-	-	ON669090	?	?
	$ Accession number of the best match after blastn search
	& Identity percentage between contig and best blastn match
